# Supplementary material for: Re-Emergence of HMPV in Gwangju, South Korea, after the COVID-19 Pandemic
Source: Pathogens. 2023 Oct 4;12(10):1218. doi: 10.3390/pathogens12101218 (PMC10609798; doi:10.3390/pathogens12101218)
Supplement: Supplementary file 1 [file pathogens-12-01218-s001.zip]

Archive with 1 entries (1 files):
- pathogens-2557366-supplementary.pdf
